# Supplementary material for: Gravitational Force—Induced 3D Chromosomal Conformational Changes Are Associated with Rapid Transcriptional Response in Human T Cells
Source: Int J Mol Sci. 2021 Aug 30;22(17):9426. doi: 10.3390/ijms22179426 (PMC8430767; doi:10.3390/ijms22179426)
Supplement: Supplementary file 1 [file ijms-22-09426-s001.zip]

Archive with 4 entries (4 files):
- supplement_rev.pdf
- Table S1 - Significant HiC Bin Pairs.xlsx
- Table S3 - GSEA pathways.xlsx
- Table S4 - GSEA pathways_shared genes only.xlsx
