# Supplementary material for: Gravitational Force—Induced 3D Chromosomal Conformational Changes Are Associated with Rapid Transcriptional Response in Human T Cells
Source: Int J Mol Sci. 2021 Aug 30;22(17):9426. doi: 10.3390/ijms22179426 (PMC8430767; doi:10.3390/ijms22179426)
Supplement: Supplementary file 1 [file ijms-22-09426-s001.zip › Table S1 - Significant HiC Bin Pairs.xlsx]

## Sheet: hypg intrachromosomal
	FDR-adjusted p value cutoff 0.25
	hypg intrachromosomal
	logFC	logCPM	first.seqnames	first.start	first.end	second.seqnames	second.start	second.end
	-0.336966	1.5471	3	167000009	168000002	3	160000039	160999990
	0.301487	1.65477	22	45999754	47000014	22	40999932	41999958
	0.231324	2.20303	9	129999995	130999901	9	127000039	128000001
	-0.163084	5.48448	5	66000090	67000244	5	65000047	66000089
	0.301975	1.08941	19	53999980	54999974	19	48000064	49000005
	0.372401	0.369251	3	49999955	51000021	3	37000157	37999880
	0.374534	0.343753	19	57000044	58000077	19	40000093	40999923
	0.29364	1.31729	22	40999932	41999958	22	31000025	31999884
	0.217732	2.4612	1	23999905	24999930	1	20999923	22000025
	0.287559	1.37099	19	9999996	11000001	19	1000049	1999958
	0.258155	1.74309	19	51000059	51999968	19	48000064	49000005
	0.282245	1.57719	17	82000055	82999987	17	76000396	76999971
	0.300048	1.1463	22	40000071	40999931	22	31000025	31999884
	0.366228	0.408003	16	10999941	12000145	16	999990	2000681
	0.357554	0.25116	17	10000017	10999949	17	1000004	2000372
	0.389183	0.0292337	16	88999913	89999966	16	74999952	75999939
	-0.160391	4.51633	X	123999997	124999956	X	122999966	123999996
	0.272357	1.31146	9	129999995	130999901	9	123999882	125000009
	0.356332	0.597996	16	86999886	87999781	16	74000221	74999951
	0.309174	0.756959	16	5000036	5999857	16	999990	2000681
	0.275441	1.93102	19	7000076	8000014	19	2999984	4000147
	0.228668	2.14386	22	22999958	24000026	22	20000136	20999933
	0.352955	0.219255	9	114000120	115000010	9	92999830	94000037
	-0.387623	0.0361659	13	93999930	94999915	13	65000133	66000675
	0.235589	2.13122	16	25000091	25999979	16	19000001	20000006
	0.255791	1.55634	19	17999937	18999921	19	12000069	12999901
	0.28025	0.91371	10	132000107	133000125	10	118999908	120000066
	0.223961	2.04692	11	65999998	67000167	11	62000167	63000043
	0.230905	2.17296	1	10000006	10999990	1	6000140	6999994
	0.282464	1.90927	17	82000055	82999987	17	78000014	79000033
	0.283838	0.822185	17	58999789	60000041	17	48000019	49000110
	0.345073	0.0995098	15	62000138	62999951	15	42999873	44000225
	0.317249	0.540312	22	49999924	50818468	22	40000071	40999931
	0.359438	0.0562281	2	154000015	155000092	2	131999958	133000132
	-0.260944	1.18805	3	77000072	77999948	3	62999845	63999674
	-0.303734	0.778187	3	190000576	190999882	3	153000091	153999883
	-0.276604	0.912139	12	86000067	86999951	12	75000047	75999927
	0.245774	1.79172	17	82000055	82999987	17	79000034	79999949
	-0.131961	5.88484	10	61999984	62999409	10	61000100	61999983

## Sheet: hypg interchromosomal
	FDR-adjusted p value cutoff 0.33
	hypg interchromosomal
	logFC	logCPM	first.seqnames	first.start	first.end	second.seqnames	second.start	second.end
	0.761297	-1.97671	8	142999982	143999954	14	105000034	106000016
	0.653223	-1.54388	17	1000004	2000372	16	1	999989
	0.905374	-2.47646	17	5999905	7000025	16	3000063	4000243
	0.869597	-2.57203	20	33999932	34999825	19	11000002	12000068
	0.705974	-2.01385	16	999990	2000681	11	64999877	65999997
	0.759319	-2.3895	21	43999898	44999912	16	1	999989
	0.615874	-1.79643	9	128000002	128999941	17	74999881	76000395
	0.736232	-2.34511	22	38999734	40000070	20	33999932	34999825
	-0.780532	-2.54444	20	999973	1999991	12	999976	2000149

## Sheet: 0g intrachromosomal
	FDR-adjusted p value cutoff 0.10
	0g intrachromosomal
	logFC	logCPM	first.seqnames	first.start	first.end	second.seqnames	second.start	second.end
	0.418358	0.365814	10	114000010	114999933	10	99999696	101000009
	0.291073	1.74309	19	51000059	51999968	19	48000064	49000005
	0.326892	1.31729	22	40999932	41999958	22	31000025	31999884
	0.298931	1.79172	17	82000055	82999987	17	79000034	79999949
	0.269753	1.65943	11	9000115	9999952	11	2999841	3999998
	0.342194	1.17195	20	62999942	64000014	20	57000048	58000131
	0.299356	1.65624	17	79999950	81000025	17	74999881	76000395
	-0.403654	0.173464	2	148999842	150000025	2	102999893	103999882
	0.324988	0.964632	19	12000069	12999901	19	2999984	4000147
	0.411276	0.300814	6	52999893	54000099	6	36000012	37000101
	-0.339602	0.734459	13	91000029	91999996	13	61999948	62999984
	0.398096	0.331168	22	40000071	40999931	22	28000154	28999560
	0.388298	0.545027	17	76000396	76999971	17	64000062	65000079
	0.401426	0.247612	17	64000062	65000079	17	44999996	45999900
	0.407173	0.0940379	19	48000064	49000005	19	35999913	37000084
	0.328358	1.07515	22	40999932	41999958	22	30000002	31000024
	0.339794	0.979387	17	48000019	49000110	17	42000047	43000033
	0.323447	1.0741	17	43999719	44999995	17	38000151	38999980
	0.352923	1.15806	17	38999981	39999980	17	27999973	28999870
	0.255515	2.14386	22	22999958	24000026	22	20000136	20999933
	0.288192	1.39047	1	12000087	13004526	1	6000140	6999994
	0.377653	0.617875	15	88999993	89999951	15	73000028	74000068
	0.390565	0.408003	16	10999941	12000145	16	999990	2000681
	0.259988	1.77214	16	88999913	89999966	16	85000051	86000003
	0.296767	1.37099	19	9999996	11000001	19	1000049	1999958
	-0.401849	0.113856	14	88000208	88999965	14	46000370	46999975
	0.380853	0.390511	12	56000060	57000234	12	6000062	6999944
	-0.169773	5.2309	5	130999895	132000098	5	129999939	130999894
	0.348362	0.679164	20	62999942	64000014	20	48999856	49999979
	-0.381246	0.250514	5	118000102	119000054	5	97999926	99000235
	0.313251	1.02689	14	35000007	36000047	14	22999996	23999932
	0.294026	2.06799	19	17999937	18999921	19	15000307	16000181
	0.346702	0.941451	22	28000154	28999560	22	17000216	17999643
	0.289685	1.42	11	67000168	67999984	11	63000044	63999925
	0.24107	1.79395	8	143999955	145000028	8	140000095	141000009
	-0.39504	0.159701	5	94999979	95999881	5	63000116	63999564
	0.37894	0.450433	16	30000061	31000022	16	23999890	25000090
	0.225322	2.20303	9	129999995	130999901	9	127000039	128000001
	0.245788	1.8943	22	28999561	30000001	22	24999948	26000049
	0.325536	0.956774	16	23000144	23999889	16	14999975	15999958
	0.350399	0.920779	19	16000182	16999915	19	7000076	8000014
	-0.155802	5.41843	2	181000014	182000040	2	180000218	181000013
	-0.295473	1.02983	8	40000146	40999890	8	16000223	17000065
	-0.363436	0.317841	2	212000009	212999815	2	182999991	183999823
	0.279946	1.34009	17	45999901	46999988	17	43000034	43999718
	-0.148643	5.67154	6	135000162	136000008	6	134000032	135000161
	0.302151	1.78015	16	70000029	70999960	16	65999950	66999790
	0.289203	1.41626	11	72999936	73999910	11	67000168	67999984
	0.290357	1.34271	20	44000031	44999984	20	31999909	32999975
	0.211486	2.4612	1	23999905	24999930	1	20999923	22000025
	-0.201265	2.88379	9	105000163	106000065	9	102999819	103999893
	0.232717	2.24922	17	38999981	39999980	17	34999926	35999935
	0.356563	0.279531	16	66999791	68000014	16	52999762	54000016
	-0.153254	5.48448	5	66000090	67000244	5	65000047	66000089
	-0.310662	0.631967	3	166000054	167000008	3	154999971	155999980
	0.330994	0.669958	19	8000015	8999859	19	1000049	1999958

## Sheet: 0g interchromosomal
	FDR-adjusted p value cutoff 0.20
	0g interchromosomal
	logFC	logCPM	first.seqnames	first.start	first.end	second.seqnames	second.start	second.end
	0.923713	-2.50977	20	33999932	34999825	17	4000029	5000043
	0.912717	-2.43569	19	2999984	4000147	17	38000151	38999980
	0.987632	-2.57203	20	33999932	34999825	19	11000002	12000068
	0.825609	-2.33489	21	41999907	42999732	20	49999980	51000006
	0.910207	-2.53228	20	34999826	36000022	17	1	1000003
	0.763454	-2.10449	3	47999991	49000028	11	63999926	64999876
	0.793648	-2.18109	3	47999991	49000028	19	5000298	6000079
	0.978059	-2.47954	22	49999924	50818468	11	64999877	65999997
	0.855616	-2.46475	21	41999907	42999732	19	17999937	18999921
	0.614646	-1.54388	17	1000004	2000372	16	1	999989
	0.836254	-2.41791	9	128000002	128999941	11	67000168	67999984
	0.737836	-2.31132	9	128000002	128999941	15	74000069	75000000
	0.841342	-2.56416	12	56000060	57000234	11	65999998	67000167
	0.79081	-2.49879	17	4000029	5000043	11	67000168	67999984
