# Supplementary material for: Gravitational Force—Induced 3D Chromosomal Conformational Changes Are Associated with Rapid Transcriptional Response in Human T Cells
Source: Int J Mol Sci. 2021 Aug 30;22(17):9426. doi: 10.3390/ijms22179426 (PMC8430767; doi:10.3390/ijms22179426)
Supplement: Supplementary file 1 [file ijms-22-09426-s001.zip › Table S3 - GSEA pathways.xlsx]

## Sheet: Appendix
	TEXUS-51	TEXUS-51	23rd DLR PFC	23rd DLR PFC	TEXUS-51	23rd DLR PFC	TEXUS-51	23rd DLR PFC	GBFs Jurkat	GBFs Jurkat	Control Exp. 1	Control Exp. 1	Ctrl. Exp. 2	Ctrl. Exp. 2
	BL hyp-g vs 1g IF	µg vs 1g IF	BL hyp-g vs 1g IF	µg vs 1g IF	BL hyp-g vs 1g IF	BL hyp-g vs 1g IF	µg vs 1g IF	µg vs 1g IF	9g hyp-g vs 1g GBF	sim µg vs 1g GBF	Sample group 1 vs 2	group 1 vs 3	group 1 vs 2	group 1 vs 3
Top 15 significantly upregulated GO set	GO_SISTER_CHROMATID_COHESION	GO_CATALYTIC_STEP_2_SPLICEOSOME	GO_CHROMOSOME_CENTROMERIC_REGION	GO_CELLULAR_RESPONSE_TO_ZINC_ION	GO_SISTER_CHROMATID_COHESION	GO_PROTEIN_LOCALIZATION_TO_ENDOPLASMIC_RETICULUM	GO_CATALYTIC_STEP_2_SPLICEOSOME	GO_CELLULAR_RESPONSE_TO_ZINC_ION	GO_RNA_SPLICING_VIA_TRANSESTERIFICATION_REACTIONS	GO_COMPLEX_OF_COLLAGEN_TRIMERS	GO_IMMUNOGLOBULIN_BINDING	GO_IMMUNOLOGICAL_SYNAPSE	GO_ANTIGEN_PROCESSING_AND_PRESENTATION_OF_PEPTIDE_OR_POLYSACCHARIDE_ANTIGEN_VIA_MHC_CLASS_II	GO_ESTABLISHMENT_OF_PROTEIN_LOCALIZATION_TO_ENDOPLASMIC_RETICULUM
	GO_SISTER_CHROMATID_SEGREGATION	GO_NUCLEAR_PORE	GO_PROTEIN_LOCALIZATION_TO_ENDOPLASMIC_RETICULUM	GO_RESPONSE_TO_ZINC_ION	GO_SISTER_CHROMATID_SEGREGATION	GO_ESTABLISHMENT_OF_PROTEIN_LOCALIZATION_TO_ENDOPLASMIC_RETICULUM	GO_NUCLEAR_PORE	GO_RESPONSE_TO_ZINC_ION	GO_RNA_SPLICING	GO_NEGATIVE_REGULATION_OF_MRNA_SPLICING_VIA_SPLICEOSOME	GO_MAST_CELL_ACTIVATION	GO_IMMUNOGLOBULIN_BINDING	GO_ER_TO_GOLGI_TRANSPORT_VESICLE	GO_TRANSLATIONAL_INITIATION
	GO_MITOTIC_SISTER_CHROMATID_SEGREGATION	GO_NUCLEAR_PORE_ORGANIZATION	GO_ESTABLISHMENT_OF_PROTEIN_LOCALIZATION_TO_ENDOPLASMIC_RETICULUM	GO_CELLULAR_RESPONSE_TO_CADMIUM_ION	GO_MITOTIC_SISTER_CHROMATID_SEGREGATION	GO_CATALYTIC_STEP_2_SPLICEOSOME	GO_NUCLEAR_PORE_ORGANIZATION	GO_CELLULAR_RESPONSE_TO_CADMIUM_ION	GO_SPLICEOSOMAL_COMPLEX	GO_DOPAMINE_RECEPTOR_SIGNALING_PATHWAY	GO_MAST_CELL_GRANULE	GO_B_CELL_RECEPTOR_SIGNALING_PATHWAY	GO_ESTABLISHMENT_OF_PROTEIN_LOCALIZATION_TO_ENDOPLASMIC_RETICULUM	GO_IMMUNE_RESPONSE_REGULATING_CELL_SURFACE_RECEPTOR_SIGNALING_PATHWAY
	GO_KINETOCHORE	GO_NLS_BEARING_PROTEIN_IMPORT_INTO_NUCLEUS	GO_CATALYTIC_STEP_2_SPLICEOSOME	GO_RESPONSE_TO_CADMIUM_ION	GO_KINETOCHORE	GO_NUCLEAR_TRANSCRIBED_MRNA_CATABOLIC_PROCESS_NONSENSE_MEDIATED_DECAY	GO_NLS_BEARING_PROTEIN_IMPORT_INTO_NUCLEUS	GO_RESPONSE_TO_CADMIUM_ION	GO_MRNA_PROCESSING	GO_NUCLEOTIDE_EXCISION_REPAIR_PREINCISION_COMPLEX_ASSEMBLY	GO_B_CELL_RECEPTOR_SIGNALING_PATHWAY	GO_REGULATION_OF_ANTIGEN_RECEPTOR_MEDIATED_SIGNALING_PATHWAY	GO_MHC_PROTEIN_COMPLEX	GO_ANTIGEN_BINDING
	GO_CHROMOSOME_CENTROMERIC_REGION	GO_THYROID_HORMONE_RECEPTOR_BINDING	GO_NUCLEAR_TRANSCRIBED_MRNA_CATABOLIC_PROCESS_NONSENSE_MEDIATED_DECAY	GO_ATP_DEPENDENT_MICROTUBULE_MOTOR_ACTIVITY	GO_CHROMOSOME_CENTROMERIC_REGION	GO_PROTEASOME_COMPLEX	GO_THYROID_HORMONE_RECEPTOR_BINDING	GO_ATP_DEPENDENT_MICROTUBULE_MOTOR_ACTIVITY	GO_CATALYTIC_STEP_2_SPLICEOSOME	GO_MHC_CLASS_I_PROTEIN_BINDING	GO_REGULATION_OF_MONONUCLEAR_CELL_MIGRATION	GO_ANTIGEN_RECEPTOR_MEDIATED_SIGNALING_PATHWAY	GO_MULTI_ORGANISM_METABOLIC_PROCESS	GO_ADAPTIVE_IMMUNE_RESPONSE
	GO_NUCLEAR_CHROMOSOME_SEGREGATION	GO_DNA_DEPENDENT_ATPASE_ACTIVITY	GO_PROTEASOME_COMPLEX	GO_UTERUS_DEVELOPMENT	GO_NUCLEAR_CHROMOSOME_SEGREGATION	GO_KINETOCHORE	GO_DNA_DEPENDENT_ATPASE_ACTIVITY	GO_UTERUS_DEVELOPMENT	GO_REGULATION_OF_MRNA_METABOLIC_PROCESS	GO_REGULATION_OF_PROTEIN_HOMOOLIGOMERIZATION	GO_PROTEIN_KINASE_C_ACTIVITY	GO_REGULATION_OF_PLATELET_ACTIVATION	GO_ER_TO_GOLGI_TRANSPORT_VESICLE_MEMBRANE	GO_PROTEIN_LOCALIZATION_TO_ENDOPLASMIC_RETICULUM
	GO_DNA_DEPENDENT_ATPASE_ACTIVITY	GO_REGULATION_OF_MRNA_SPLICING_VIA_SPLICEOSOME	GO_KINETOCHORE	GO_COMPLEX_OF_COLLAGEN_TRIMERS	GO_DNA_DEPENDENT_ATPASE_ACTIVITY	GO_REGULATION_OF_CELLULAR_AMINO_ACID_METABOLIC_PROCESS	GO_REGULATION_OF_MRNA_SPLICING_VIA_SPLICEOSOME	GO_COMPLEX_OF_COLLAGEN_TRIMERS	GO_RNA_LOCALIZATION	GO_ADRENERGIC_RECEPTOR_BINDING	GO_GRANULOCYTE_ACTIVATION	GO_LEUKOCYTE_MEDIATED_CYTOTOXICITY	GO_LYTIC_VACUOLE_MEMBRANE	GO_ACTIVATION_OF_IMMUNE_RESPONSE
	GO_CHROMOSOME_SEGREGATION	GO_LAMININ_BINDING	GO_REGULATION_OF_CELLULAR_AMINO_ACID_METABOLIC_PROCESS	GO_NEGATIVE_REGULATION_OF_NEUROTRANSMITTER_TRANSPORT	GO_CHROMOSOME_SEGREGATION	GO_ANAPHASE_PROMOTING_COMPLEX_DEPENDENT_CATABOLIC_PROCESS	GO_LAMININ_BINDING	GO_NEGATIVE_REGULATION_OF_NEUROTRANSMITTER_TRANSPORT	GO_NUCLEAR_EXPORT	GO_NEGATIVE_REGULATION_OF_RNA_SPLICING	GO_REGULATION_OF_B_CELL_APOPTOTIC_PROCESS	GO_REGULATION_OF_T_CELL_RECEPTOR_SIGNALING_PATHWAY	GO_INTERFERON_GAMMA_MEDIATED_SIGNALING_PATHWAY	GO_MULTI_ORGANISM_METABOLIC_PROCESS
	GO_CONDENSED_CHROMOSOME_CENTROMERIC_REGION	GO_POSITIVE_REGULATION_OF_HISTONE_H3_K4_METHYLATION	GO_ANAPHASE_PROMOTING_COMPLEX_DEPENDENT_CATABOLIC_PROCESS	GO_PROTEIN_K48_LINKED_DEUBIQUITINATION	GO_CONDENSED_CHROMOSOME_CENTROMERIC_REGION	GO_ANTIGEN_PROCESSING_AND_PRESENTATION_OF_EXOGENOUS_PEPTIDE_ANTIGEN_VIA_MHC_CLASS_I	GO_POSITIVE_REGULATION_OF_HISTONE_H3_K4_METHYLATION	GO_PROTEIN_K48_LINKED_DEUBIQUITINATION	GO_MRNA_3_UTR_BINDING	GO_PHOTORECEPTOR_DISC_MEMBRANE	GO_MATURE_B_CELL_DIFFERENTIATION	GO_MAST_CELL_GRANULE	GO_ANTIGEN_PROCESSING_AND_PRESENTATION_OF_PEPTIDE_ANTIGEN	GO_ANTIGEN_PROCESSING_AND_PRESENTATION_OF_PEPTIDE_OR_POLYSACCHARIDE_ANTIGEN_VIA_MHC_CLASS_II
	GO_TRNA_TRANSPORT	GO_REGULATION_OF_RNA_SPLICING	GO_ANTIGEN_PROCESSING_AND_PRESENTATION_OF_EXOGENOUS_PEPTIDE_ANTIGEN_VIA_MHC_CLASS_I	GO_SPINDLE_CHECKPOINT	GO_TRNA_TRANSPORT	GO_THREONINE_TYPE_PEPTIDASE_ACTIVITY	GO_REGULATION_OF_RNA_SPLICING	GO_SPINDLE_CHECKPOINT	GO_MYELIN_SHEATH	GO_NADH_METABOLIC_PROCESS	GO_LEUKOCYTE_MEDIATED_CYTOTOXICITY	GO_MAST_CELL_ACTIVATION	GO_LUMENAL_SIDE_OF_MEMBRANE	GO_CYTOSOLIC_RIBOSOME
	GO_METAPHASE_PLATE_CONGRESSION	GO_NUCLEAR_LOCALIZATION_SEQUENCE_BINDING	GO_SPLICEOSOMAL_COMPLEX	GO_REGULATION_OF_SISTER_CHROMATID_COHESION	GO_METAPHASE_PLATE_CONGRESSION	GO_SPINDLE_CHECKPOINT	GO_NUCLEAR_LOCALIZATION_SEQUENCE_BINDING	GO_REGULATION_OF_SISTER_CHROMATID_COHESION	GO_POSTTRANSCRIPTIONAL_GENE_SILENCING	GO_REGULATION_OF_PROTEIN_OLIGOMERIZATION	GO_IMMUNOLOGICAL_SYNAPSE	GO_T_CELL_SELECTION	GO_CLATHRIN_COATED_ENDOCYTIC_VESICLE	GO_INTERFERON_GAMMA_MEDIATED_SIGNALING_PATHWAY
	GO_SPINDLE_MICROTUBULE	GO_REGULATION_OF_PROTEIN_IMPORT_INTO_NUCLEUS_TRANSLOCATION	GO_THREONINE_TYPE_PEPTIDASE_ACTIVITY	GO_TBP_CLASS_PROTEIN_BINDING	GO_SPINDLE_MICROTUBULE	GO_REGULATION_OF_PROTEIN_UBIQUITINATION_INVOLVED_IN_UBIQUITIN_DEPENDENT_PROTEIN_CATABOLIC_PROCESS	GO_REGULATION_OF_PROTEIN_IMPORT_INTO_NUCLEUS_TRANSLOCATION	GO_TBP_CLASS_PROTEIN_BINDING	GO_REGULATION_OF_RNA_SPLICING	GO_NUCLEOTIDE_EXCISION_REPAIR_DNA_DUPLEX_UNWINDING	GO_POSITIVE_REGULATION_OF_ANTIGEN_RECEPTOR_MEDIATED_SIGNALING_PATHWAY	GO_T_CELL_DIFFERENTIATION	GO_PROTEIN_LOCALIZATION_TO_ENDOPLASMIC_RETICULUM	GO_NUCLEAR_TRANSCRIBED_MRNA_CATABOLIC_PROCESS_NONSENSE_MEDIATED_DECAY
	GO_NUCLEAR_PORE	GO_REGULATION_OF_MRNA_METABOLIC_PROCESS	GO_SPINDLE_CHECKPOINT	GO_CENTROSOME_CYCLE	GO_NUCLEAR_PORE	GO_ANTIGEN_PROCESSING_AND_PRESENTATION_OF_PEPTIDE_ANTIGEN_VIA_MHC_CLASS_I	GO_REGULATION_OF_MRNA_METABOLIC_PROCESS	GO_CENTROSOME_CYCLE	GO_RNA_STABILIZATION	GO_TRANSLATION_INITIATION_FACTOR_BINDING	GO_DNA_REPLICATION_DEPENDENT_NUCLEOSOME_ORGANIZATION	GO_PLATELET_DEGRANULATION	GO_NUCLEAR_TRANSCRIBED_MRNA_CATABOLIC_PROCESS_NONSENSE_MEDIATED_DECAY	GO_ANTIGEN_RECEPTOR_MEDIATED_SIGNALING_PATHWAY
	GO_CATALYTIC_STEP_2_SPLICEOSOME	GO_REGULATION_OF_METANEPHROS_DEVELOPMENT	GO_REGULATION_OF_PROTEIN_UBIQUITINATION_INVOLVED_IN_UBIQUITIN_DEPENDENT_PROTEIN_CATABOLIC_PROCESS	GO_POSITIVE_REGULATION_OF_RESPONSE_TO_OXIDATIVE_STRESS	GO_CATALYTIC_STEP_2_SPLICEOSOME	GO_SISTER_CHROMATID_COHESION	GO_REGULATION_OF_METANEPHROS_DEVELOPMENT	GO_POSITIVE_REGULATION_OF_RESPONSE_TO_OXIDATIVE_STRESS	GO_CORTICAL_CYTOSKELETON	GO_CELLULAR_RESPONSE_TO_PROSTAGLANDIN_E_STIMULUS	GO_REGULATION_OF_PLATELET_ACTIVATION	GO_ADAPTIVE_IMMUNE_RESPONSE	GO_CLATHRIN_COATED_ENDOCYTIC_VESICLE_MEMBRANE	GO_ER_TO_GOLGI_TRANSPORT_VESICLE
	GO_NUCLEAR_ENVELOPE_ORGANIZATION	GO_NEGATIVE_REGULATION_OF_DNA_REPLICATION	GO_SISTER_CHROMATID_SEGREGATION	GO_REGULATION_OF_ESTABLISHMENT_OR_MAINTENANCE_OF_CELL_POLARITY	GO_NUCLEAR_ENVELOPE_ORGANIZATION	GO_POSITIVE_REGULATION_OF_LIGASE_ACTIVITY	GO_NEGATIVE_REGULATION_OF_DNA_REPLICATION	GO_REGULATION_OF_ESTABLISHMENT_OR_MAINTENANCE_OF_CELL_POLARITY	GO_COP9_SIGNALOSOME	GO_NEGATIVE_REGULATION_OF_VIRAL_RELEASE_FROM_HOST_CELL	GO_T_CELL_RECEPTOR_COMPLEX	GO_T_CELL_RECEPTOR_SIGNALING_PATHWAY	GO_ACTIVATION_OF_IMMUNE_RESPONSE	GO_RESPONSE_TO_INTERFERON_GAMMA
Top 15 significantly downregulated GO set	GO_CILIARY_PART	GO_REGULATION_OF_I_KAPPAB_KINASE_NF_KAPPAB_SIGNALING	GO_SEROTONIN_RECEPTOR_ACTIVITY	GO_RESPONSE_TO_EXOGENOUS_DSRNA	GO_CILIARY_PART	GO_INTERMEDIATE_FILAMENT	GO_REGULATION_OF_I_KAPPAB_KINASE_NF_KAPPAB_SIGNALING	GO_RESPONSE_TO_EXOGENOUS_DSRNA	GO_DENDRITE_MEMBRANE	GO_RNA_PHOSPHODIESTER_BOND_HYDROLYSIS_EXONUCLEOLYTIC	GO_NUCLEIC_ACID_PHOSPHODIESTER_BOND_HYDROLYSIS	GO_MONOVALENT_INORGANIC_CATION_TRANSPORT	GO_SECRETORY_VESICLE	GO_DEFENSE_RESPONSE_TO_FUNGUS
	GO_DEFENSE_RESPONSE_TO_OTHER_ORGANISM	GO_GUANYL_NUCLEOTIDE_BINDING	GO_CHEMOKINE_MEDIATED_SIGNALING_PATHWAY	GO_NATURAL_KILLER_CELL_ACTIVATION_INVOLVED_IN_IMMUNE_RESPONSE	GO_DEFENSE_RESPONSE_TO_OTHER_ORGANISM	GO_CHEMOKINE_MEDIATED_SIGNALING_PATHWAY	GO_GUANYL_NUCLEOTIDE_BINDING	GO_NATURAL_KILLER_CELL_ACTIVATION_INVOLVED_IN_IMMUNE_RESPONSE	GO_FATTY_ACID_LIGASE_ACTIVITY	GO_MITOTIC_RECOMBINATION	GO_DIVALENT_INORGANIC_CATION_TRANSPORT	GO_POSITIVE_REGULATION_OF_NERVOUS_SYSTEM_DEVELOPMENT	GO_HORMONE_ACTIVITY	GO_CCR_CHEMOKINE_RECEPTOR_BINDING
	GO_RIBOSOMAL_SMALL_SUBUNIT_ASSEMBLY	GO_MITOCHONDRIAL_MATRIX	GO_NATURAL_KILLER_CELL_ACTIVATION_INVOLVED_IN_IMMUNE_RESPONSE	GO_MATURATION_OF_5_8S_RRNA_FROM_TRICISTRONIC_RRNA_TRANSCRIPT_SSU_RRNA_5_8S_RRNA_LSU_RRNA_	GO_RIBOSOMAL_SMALL_SUBUNIT_ASSEMBLY	GO_NATURAL_KILLER_CELL_ACTIVATION_INVOLVED_IN_IMMUNE_RESPONSE	GO_MITOCHONDRIAL_MATRIX	GO_MATURATION_OF_5_8S_RRNA_FROM_TRICISTRONIC_RRNA_TRANSCRIPT_SSU_RRNA_5_8S_RRNA_LSU_RRNA_	GO_MAST_CELL_ACTIVATION	GO_NEUTROPHIL_MEDIATED_IMMUNITY	GO_NUCLEAR_BODY	GO_CILIUM	GO_CHEMOKINE_ACTIVITY	GO_NUCLEAR_EXOSOME_RNASE_COMPLEX_
	GO_DNA_PACKAGING_COMPLEX	GO_AMIDE_BIOSYNTHETIC_PROCESS	GO_OXIDOREDUCTASE_ACTIVITY_ACTING_ON_THE_CH_NH2_GROUP_OF_DONORS_OXYGEN_AS_ACCEPTOR	GO_CLEAVAGE_INVOLVED_IN_RRNA_PROCESSING	GO_DNA_PACKAGING_COMPLEX	GO_OXIDOREDUCTASE_ACTIVITY_ACTING_ON_THE_CH_NH2_GROUP_OF_DONORS_OXYGEN_AS_ACCEPTOR	GO_AMIDE_BIOSYNTHETIC_PROCESS	GO_CLEAVAGE_INVOLVED_IN_RRNA_PROCESSING	GO_CELL_KILLING	GO_CENTROMERE_COMPLEX_ASSEMBLY	GO_AXON	GO_OXYGEN_BINDING	GO_LYMPHOCYTE_CHEMOTAXIS	GO_DISRUPTION_OF_CELLS_OF_OTHER_ORGANISM
	GO_TASTE_RECEPTOR_ACTIVITY	GO_CHROMATIN_SILENCING	GO_G_PROTEIN_COUPLED_AMINE_RECEPTOR_ACTIVITY	GO_B_CELL_PROLIFERATION	GO_TASTE_RECEPTOR_ACTIVITY	GO_G_PROTEIN_COUPLED_AMINE_RECEPTOR_ACTIVITY	GO_CHROMATIN_SILENCING	GO_B_CELL_PROLIFERATION	GO_REGULATION_OF_B_CELL_APOPTOTIC_PROCESS	GO_B_CELL_ACTIVATION_INVOLVED_IN_IMMUNE_RESPONSE	GO_MALE_GAMETE_GENERATION	GO_NEUROPEPTIDE_HORMONE_ACTIVITY	GO_TYPE_I_INTERFERON_RECEPTOR_BINDING	GO_HORMONE_ACTIVITY
	GO_CELLULAR_RESPONSE_TO_ZINC_ION	GO_PROTEIN_HETEROTETRAMERIZATION	GO_REGULATION_OF_PEPTIDYL_SERINE_PHOSPHORYLATION_OF_STAT_PROTEIN	GO_ADRENERGIC_RECEPTOR_ACTIVITY	GO_CELLULAR_RESPONSE_TO_ZINC_ION	GO_REGULATION_OF_PEPTIDYL_SERINE_PHOSPHORYLATION_OF_STAT_PROTEIN	GO_PROTEIN_HETEROTETRAMERIZATION	GO_ADRENERGIC_RECEPTOR_ACTIVITY	GO_BITTER_TASTE_RECEPTOR_ACTIVITY	GO_B_CELL_RECEPTOR_SIGNALING_PATHWAY	GO_UBIQUITIN_LIKE_PROTEIN_TRANSFERASE_ACTIVITY	GO_NEUROPEPTIDE_RECEPTOR_ACTIVITY	GO_TASTE_RECEPTOR_ACTIVITY	GO_FIBROBLAST_GROWTH_FACTOR_RECEPTOR_BINDING
	GO_REGULATION_OF_PEPTIDYL_SERINE_PHOSPHORYLATION_OF_STAT_PROTEIN	GO_TYPE_I_INTERFERON_RECEPTOR_BINDING	GO_TYPE_I_INTERFERON_RECEPTOR_BINDING	GO_REGULATION_OF_PEPTIDYL_SERINE_PHOSPHORYLATION_OF_STAT_PROTEIN	GO_REGULATION_OF_PEPTIDYL_SERINE_PHOSPHORYLATION_OF_STAT_PROTEIN	GO_TYPE_I_INTERFERON_RECEPTOR_BINDING	GO_TYPE_I_INTERFERON_RECEPTOR_BINDING	GO_REGULATION_OF_PEPTIDYL_SERINE_PHOSPHORYLATION_OF_STAT_PROTEIN	GO_CELLULAR_EXTRAVASATION	GO_MRNA_CLEAVAGE	GO_SINGLE_ORGANISM_BEHAVIOR	GO_COLLAGEN_TRIMER	GO_BITTER_TASTE_RECEPTOR_ACTIVITY	GO_EATING_BEHAVIOR
	GO_NEGATIVE_REGULATION_OF_MEGAKARYOCYTE_DIFFERENTIATION	GO_DNA_PACKAGING_COMPLEX	GO_SENSORY_PERCEPTION_OF_TASTE	GO_TYPE_I_INTERFERON_RECEPTOR_BINDING	GO_NEGATIVE_REGULATION_OF_MEGAKARYOCYTE_DIFFERENTIATION	GO_SENSORY_PERCEPTION_OF_TASTE	GO_DNA_PACKAGING_COMPLEX	GO_TYPE_I_INTERFERON_RECEPTOR_BINDING	GO_MYELOID_LEUKOCYTE_MEDIATED_IMMUNITY	GO_MYELOID_LEUKOCYTE_MEDIATED_IMMUNITY	GO_ACTIVE_TRANSMEMBRANE_TRANSPORTER_ACTIVITY	GO_CALCIUM_INDEPENDENT_CELL_CELL_ADHESION_VIA_PLASMA_MEMBRANE_CELL_ADHESION_MOLECULES	GO_SENSORY_PERCEPTION_OF_TASTE	GO_SENSORY_PERCEPTION_OF_TASTE
	GO_ODORANT_BINDING	GO_NEGATIVE_REGULATION_OF_MEGAKARYOCYTE_DIFFERENTIATION	GO_NEUROPEPTIDE_BINDING	GO_SENSORY_PERCEPTION_OF_TASTE	GO_ODORANT_BINDING	GO_NEUROPEPTIDE_BINDING	GO_NEGATIVE_REGULATION_OF_MEGAKARYOCYTE_DIFFERENTIATION	GO_SENSORY_PERCEPTION_OF_TASTE	GO_INNATE_IMMUNE_RESPONSE_IN_MUCOSA	GO_RNA_POLYADENYLATION	GO_NCRNA_PROCESSING	GO_HORMONE_ACTIVITY	GO_MONOCYTE_CHEMOTAXIS	GO_MONOCYTE_CHEMOTAXIS
	GO_PROTEIN_HETEROTETRAMERIZATION	GO_TASTE_RECEPTOR_ACTIVITY	GO_DETECTION_OF_CHEMICAL_STIMULUS_INVOLVED_IN_SENSORY_PERCEPTION_OF_TASTE	GO_DETECTION_OF_CHEMICAL_STIMULUS_INVOLVED_IN_SENSORY_PERCEPTION_OF_TASTE	GO_PROTEIN_HETEROTETRAMERIZATION	GO_DETECTION_OF_CHEMICAL_STIMULUS_INVOLVED_IN_SENSORY_PERCEPTION_OF_TASTE	GO_TASTE_RECEPTOR_ACTIVITY	GO_DETECTION_OF_CHEMICAL_STIMULUS_INVOLVED_IN_SENSORY_PERCEPTION_OF_TASTE	GO_ACTIVATION_OF_PROTEIN_KINASE_B_ACTIVITY	GO_MATURE_B_CELL_DIFFERENTIATION	GO_KERATINIZATION	GO_TYPE_I_INTERFERON_RECEPTOR_BINDING	GO_CCR_CHEMOKINE_RECEPTOR_BINDING	GO_TASTE_RECEPTOR_ACTIVITY
	GO_TYPE_I_INTERFERON_RECEPTOR_BINDING	GO_CHROMATIN_SILENCING_AT_RDNA	GO_TASTE_RECEPTOR_ACTIVITY	GO_ODORANT_BINDING	GO_TYPE_I_INTERFERON_RECEPTOR_BINDING	GO_TASTE_RECEPTOR_ACTIVITY	GO_CHROMATIN_SILENCING_AT_RDNA	GO_ODORANT_BINDING	GO_SENSORY_PERCEPTION_OF_CHEMICAL_STIMULUS	GO_ANTIGEN_PROCESSING_AND_PRESENTATION_VIA_MHC_CLASS_IB	GO_REGULATION_OF_CORTICOSTEROID_HORMONE_SECRETION	GO_REGULATION_OF_PEPTIDYL_SERINE_PHOSPHORYLATION_OF_STAT_PROTEIN	GO_REGULATION_OF_PEPTIDYL_SERINE_PHOSPHORYLATION_OF_STAT_PROTEIN	GO_BITTER_TASTE_RECEPTOR_ACTIVITY
	GO_CHROMATIN_SILENCING_AT_RDNA	GO_NUCLEAR_NUCLEOSOME	GO_BITTER_TASTE_RECEPTOR_ACTIVITY	GO_SENSORY_PERCEPTION_OF_CHEMICAL_STIMULUS	GO_CHROMATIN_SILENCING_AT_RDNA	GO_BITTER_TASTE_RECEPTOR_ACTIVITY	GO_NUCLEAR_NUCLEOSOME	GO_SENSORY_PERCEPTION_OF_CHEMICAL_STIMULUS	GO_LEUKOCYTE_MEDIATED_CYTOTOXICITY	GO_CHROMATIN_SILENCING_AT_RDNA	GO_TYPE_I_INTERFERON_RECEPTOR_BINDING	GO_BITTER_TASTE_RECEPTOR_ACTIVITY	GO_DETECTION_OF_CHEMICAL_STIMULUS_INVOLVED_IN_SENSORY_PERCEPTION_OF_TASTE	GO_DETECTION_OF_CHEMICAL_STIMULUS_INVOLVED_IN_SENSORY_PERCEPTION_OF_TASTE
	GO_DNA_REPLICATION_DEPENDENT_NUCLEOSOME_ORGANIZATION	GO_BITTER_TASTE_RECEPTOR_ACTIVITY	GO_ODORANT_BINDING	GO_TASTE_RECEPTOR_ACTIVITY	GO_DNA_REPLICATION_DEPENDENT_NUCLEOSOME_ORGANIZATION	GO_ODORANT_BINDING	GO_BITTER_TASTE_RECEPTOR_ACTIVITY	GO_TASTE_RECEPTOR_ACTIVITY	GO_TASTE_RECEPTOR_ACTIVITY	GO_SMALL_SUBUNIT_PROCESSOME	GO_BITTER_TASTE_RECEPTOR_ACTIVITY	GO_TASTE_RECEPTOR_ACTIVITY	GO_SENSORY_PERCEPTION_OF_CHEMICAL_STIMULUS	GO_ODORANT_BINDING
	GO_BITTER_TASTE_RECEPTOR_ACTIVITY	GO_RIBOSOMAL_SMALL_SUBUNIT_ASSEMBLY	GO_SENSORY_PERCEPTION_OF_CHEMICAL_STIMULUS	GO_BITTER_TASTE_RECEPTOR_ACTIVITY	GO_BITTER_TASTE_RECEPTOR_ACTIVITY	GO_SENSORY_PERCEPTION_OF_CHEMICAL_STIMULUS	GO_RIBOSOMAL_SMALL_SUBUNIT_ASSEMBLY	GO_BITTER_TASTE_RECEPTOR_ACTIVITY	GO_OLFACTORY_RECEPTOR_ACTIVITY	GO_POSITIVE_REGULATION_OF_ANTIGEN_RECEPTOR_MEDIATED_SIGNALING_PATHWAY	GO_TASTE_RECEPTOR_ACTIVITY	GO_DETECTION_OF_CHEMICAL_STIMULUS_INVOLVED_IN_SENSORY_PERCEPTION_OF_TASTE	GO_ODORANT_BINDING	GO_SENSORY_PERCEPTION_OF_CHEMICAL_STIMULUS
	GO_NUCLEAR_NUCLEOSOME	GO_DNA_REPLICATION_DEPENDENT_NUCLEOSOME_ORGANIZATION	GO_OLFACTORY_RECEPTOR_ACTIVITY	GO_OLFACTORY_RECEPTOR_ACTIVITY	GO_NUCLEAR_NUCLEOSOME	GO_OLFACTORY_RECEPTOR_ACTIVITY	GO_DNA_REPLICATION_DEPENDENT_NUCLEOSOME_ORGANIZATION	GO_OLFACTORY_RECEPTOR_ACTIVITY	GO_IMMUNOGLOBULIN_BINDING	GO_DNA_REPLICATION_DEPENDENT_NUCLEOSOME_ORGANIZATION	GO_DETECTION_OF_CHEMICAL_STIMULUS_INVOLVED_IN_SENSORY_PERCEPTION_OF_TASTE	GO_ODORANT_BINDING	GO_OLFACTORY_RECEPTOR_ACTIVITY	GO_OLFACTORY_RECEPTOR_ACTIVITY
Pairs within top 30 up-/downregulated pathways	13/30		11/30		8/30		3/30		1/30		11/30		18/30
Differential GO sets (P<.05)	2734	2704	748	208	2734	748	2704	208	1210	473	2223	2332	1766	1567
Shared GO Gene Sets (P<.05)	2277 (72%)		132 (16%)		594 (21%)		115 (4.1%)		209 (14%)		2005 (79%)		1291 (63%)
CC between shared differential Gene Set Enrichment Scores	0.57		0.14		0.21		0.1		0.07		0.76		0.69
Table S2 - Gene Set Enrichment Analysis pathways	Extended version of figure 5a. Gene set enrichment analysis and comparison within each experiment. To benchmark whether the described geometrical effects could be the consequence of functionally enriched gene sets, a gene set enrichment analysis has been performed and analyzed in four categories: how many pairs are within the 15 top upregulated and the 15 top downregulated GO sets, how many GO se…
