# Supplementary material for: Gravitational Force—Induced 3D Chromosomal Conformational Changes Are Associated with Rapid Transcriptional Response in Human T Cells
Source: Int J Mol Sci. 2021 Aug 30;22(17):9426. doi: 10.3390/ijms22179426 (PMC8430767; doi:10.3390/ijms22179426)
Supplement: Supplementary file 1 [file ijms-22-09426-s001.zip › Table S4 - GSEA pathways_shared genes only.xlsx]

## Sheet: Appendix
	TEXUS-51	TEXUS-51	23rd DLR PFC	23rd DLR PFC	TEXUS-51	23rd DLR PFC	TEXUS-51	23rd DLR PFC	GBFs Jurkat	GBFs Jurkat	Control Experiment 1	Control Experiment 1	Control Experiment 2	Control Experiment 2
	BL hyp-g vs 1g IF	µg vs 1g IF	BL hyp-g vs 1g IF	µg vs 1g IF	BL hyp-g vs 1g IF	BL hyp-g vs 1g IF	µg vs 1g IF	µg vs 1g IF	9g hyp-g vs 1g GBF	sim µg vs 1g GBF	Sample group 1 vs 2	Sample group 1 vs 3	Sample group 1 vs 2	Sample group 1 vs 3
Top 15 significantly upregulated GO set	GO_CELLULAR_MACROMOLECULE_LOCALIZATION	GO_KINASE_BINDING	GO_NEGATIVE_REGULATION_OF_NITROGEN_COMPOUND_METABOLIC_PROCESS	GO_PROTEIN_LOCALIZATION	GO_POSITIVE_REGULATION_OF_RESPONSE_TO_STIMULUS	GO_CELL_CYCLE_PROCESS		GO_CELL_CYCLE_PROCESS	GO_RNA_SPLICING_VIA_TRANSESTERIFICATION_REACTIONS		GO_IMMUNE_SYSTEM_DEVELOPMENT	GO_IMMUNE_SYSTEM_DEVELOPMENT	GO_LYTIC_VACUOLE_MEMBRANE	GO_CELL_SURFACE
	GO_INTRACELLULAR_PROTEIN_TRANSPORT	GO_SOMATODENDRITIC_COMPARTMENT	GO_PROTEOLYSIS	GO_CELLULAR_RESPONSE_TO_ORGANIC_SUBSTANCE	GO_POLY_A_RNA_BINDING	GO_CELL_CYCLE		GO_PROTEIN_COMPLEX_SUBUNIT_ORGANIZATION	GO_RNA_SPLICING		GO_LEUKOCYTE_DIFFERENTIATION	GO_LEUKOCYTE_DIFFERENTIATION	GO_PLASMA_MEMBRANE_PROTEIN_COMPLEX	GO_REGULATION_OF_VESICLE_MEDIATED_TRANSPORT
	GO_ESTABLISHMENT_OF_LOCALIZATION_IN_CELL	GO_NUCLEOPLASM_PART	GO_CELL_CYCLE_PROCESS		GO_CHROMOSOME_ORGANIZATION	GO_MITOTIC_CELL_CYCLE		GO_CELL_CYCLE	GO_RIBONUCLEOPROTEIN_COMPLEX		GO_CELL_ACTIVATION	GO_CELL_ACTIVATION	GO_VACUOLAR_MEMBRANE	GO_IMMUNE_RESPONSE
	GO_NUCLEOPLASM_PART	GO_REGULATION_OF_CELL_DEVELOPMENT	GO_CELL_CYCLE		GO_RNA_BINDING	GO_REGULATION_OF_RESPONSE_TO_STRESS		GO_MACROMOLECULAR_COMPLEX_ASSEMBLY	GO_MRNA_METABOLIC_PROCESS		GO_DEFENSE_RESPONSE_TO_BACTERIUM	GO_REGULATION_OF_RESPONSE_TO_WOUNDING	GO_LYTIC_VACUOLE	GO_POSITIVE_REGULATION_OF_CELL_ACTIVATION
	GO_PROTEIN_LOCALIZATION_TO_ORGANELLE	GO_CELL_DIVISION	GO_ENVELOPE		GO_ESTABLISHMENT_OF_LOCALIZATION_IN_CELL			GO_PROTEIN_COMPLEX_BIOGENESIS	GO_RNA_PROCESSING		GO_SINGLE_ORGANISM_CELL_ADHESION	GO_DEFENSE_RESPONSE_TO_BACTERIUM	GO_ENDOSOMAL_PART	GO_INTRINSIC_COMPONENT_OF_PLASMA_MEMBRANE
	GO_TRANSFERASE_COMPLEX	GO_REGULATION_OF_NERVOUS_SYSTEM_DEVELOPMENT	GO_CATABOLIC_PROCESS		GO_REGULATION_OF_TRANSCRIPTION_FROM_RNA_POLYMERASE_II_PROMOTER				GO_MRNA_PROCESSING		GO_REGULATION_OF_RESPONSE_TO_WOUNDING	GO_LEUKOCYTE_CELL_CELL_ADHESION	GO_SIGNALING_RECEPTOR_ACTIVITY	GO_RESPONSE_TO_INTERFERON_GAMMA
	GO_PEPTIDYL_AMINO_ACID_MODIFICATION	GO_CELL_DEATH	GO_REGULATION_OF_TRANSCRIPTION_FROM_RNA_POLYMERASE_II_PROMOTER		GO_RIBONUCLEOPROTEIN_COMPLEX				GO_DNA_REPAIR		GO_LEUKOCYTE_ACTIVATION	GO_BIOLOGICAL_ADHESION	GO_RESPONSE_TO_INTERFERON_GAMMA	GO_POSITIVE_REGULATION_OF_KINASE_ACTIVITY
	GO_PROTEIN_MODIFICATION_BY_SMALL_PROTEIN_CONJUGATION_OR_REMOVAL	GO_TRANSFERASE_COMPLEX	GO_INTRACELLULAR_VESICLE		GO_REGULATION_OF_RESPONSE_TO_STRESS				GO_PROTEIN_DOMAIN_SPECIFIC_BINDING		GO_LEUKOCYTE_CELL_CELL_ADHESION	GO_SINGLE_ORGANISM_CELL_ADHESION	GO_POSITIVE_REGULATION_OF_CELL_PROLIFERATION	GO_REGULATION_OF_CELL_CELL_ADHESION
	GO_PROTEIN_LOCALIZATION	GO_PEPTIDYL_AMINO_ACID_MODIFICATION	GO_PROTEIN_LOCALIZATION		GO_CELLULAR_MACROMOLECULE_LOCALIZATION				GO_DNA_METABOLIC_PROCESS		GO_RESPONSE_TO_WOUNDING	GO_RESPONSE_TO_WOUNDING	GO_INTRINSIC_COMPONENT_OF_PLASMA_MEMBRANE	GO_POSITIVE_REGULATION_OF_CYTOKINE_PRODUCTION
	GO_CHROMOSOME_SEGREGATION	GO_CATALYTIC_COMPLEX	GO_MITOTIC_CELL_CYCLE		GO_CELLULAR_CATABOLIC_PROCESS				GO_POLY_A_RNA_BINDING		GO_CELL_CELL_ADHESION	GO_IMMUNE_SYSTEM_PROCESS	GO_ENDOSOME	GO_ANTIGEN_PROCESSING_AND_PRESENTATION_OF_PEPTIDE_ANTIGEN
	GO_CHROMOSOME_ORGANIZATION	GO_REGULATION_OF_CELL_CYCLE	GO_ORGANONITROGEN_COMPOUND_METABOLIC_PROCESS						GO_CELLULAR_RESPONSE_TO_STRESS		GO_ENDOPEPTIDASE_ACTIVITY	GO_LEUKOCYTE_ACTIVATION	GO_IMMUNE_RESPONSE_REGULATING_CELL_SURFACE_RECEPTOR_SIGNALING_PATHWAY	GO_ANTIGEN_PROCESSING_AND_PRESENTATION
	GO_ESTABLISHMENT_OF_PROTEIN_LOCALIZATION_TO_ORGANELLE	GO_MRNA_METABOLIC_PROCESS	GO_CELLULAR_RESPONSE_TO_STRESS						GO_RIBONUCLEOPROTEIN_COMPLEX_BIOGENESIS		GO_REGULATION_OF_IMMUNE_SYSTEM_PROCESS	GO_POSITIVE_REGULATION_OF_CELL_ADHESION	GO_ANTIGEN_PROCESSING_AND_PRESENTATION	GO_REGULATION_OF_CELL_ACTIVATION
	GO_DNA_METABOLIC_PROCESS	GO_PROTEIN_MODIFICATION_BY_SMALL_PROTEIN_CONJUGATION_OR_REMOVAL	GO_CHROMOSOME_ORGANIZATION						GO_CELLULAR_RESPONSE_TO_DNA_DAMAGE_STIMULUS		GO_HEMOSTASIS	GO_CELL_CELL_ADHESION	GO_ANTIGEN_PROCESSING_AND_PRESENTATION_OF_PEPTIDE_ANTIGEN	GO_REGULATION_OF_MAPK_CASCADE
	GO_ESTABLISHMENT_OF_PROTEIN_LOCALIZATION	GO_PROTEIN_COMPLEX_BINDING	GO_REGULATION_OF_RESPONSE_TO_STRESS						GO_PEPTIDYL_LYSINE_MODIFICATION		GO_BIOLOGICAL_ADHESION	GO_REGULATION_OF_IMMUNE_SYSTEM_PROCESS	GO_VACUOLAR_PART	GO_G_PROTEIN_COUPLED_RECEPTOR_ACTIVITY
	GO_CELLULAR_RESPONSE_TO_STRESS	GO_REGULATION_OF_NEURON_DIFFERENTIATION	GO_POSITIVE_REGULATION_OF_GENE_EXPRESSION						GO_RNA_BINDING		GO_POSITIVE_REGULATION_OF_CELL_ADHESION	GO_RESPONSE_TO_BACTERIUM	GO_VESICLE_MEMBRANE	GO_REGULATION_OF_CYTOKINE_PRODUCTION
Top 15 significantly downregulated GO set	GO_EMBRYONIC_ORGAN_MORPHOGENESIS			GO_SIGNALING_RECEPTOR_ACTIVITY						GO_MITOTIC_CELL_CYCLE		GO_ORGANELLE_FISSION	GO_PROTEIN_UBIQUITINATION
	GO_INTRINSIC_COMPONENT_OF_PLASMA_MEMBRANE			GO_G_PROTEIN_COUPLED_RECEPTOR_ACTIVITY						GO_POSITIVE_REGULATION_OF_CELL_COMMUNICATION		GO_LIGASE_ACTIVITY
	GO_SENSORY_PERCEPTION			GO_DETECTION_OF_STIMULUS						GO_CHROMATIN_ORGANIZATION
	GO_G_PROTEIN_COUPLED_RECEPTOR_ACTIVITY			GO_SENSORY_PERCEPTION_OF_CHEMICAL_STIMULUS						GO_POSITIVE_REGULATION_OF_CELL_PROLIFERATION
	GO_G_PROTEIN_COUPLED_RECEPTOR_SIGNALING_PATHWAY			GO_OLFACTORY_RECEPTOR_ACTIVITY						GO_COVALENT_CHROMATIN_MODIFICATION
	GO_SIGNALING_RECEPTOR_ACTIVITY									GO_NEGATIVE_REGULATION_OF_PROTEIN_MODIFICATION_PROCESS
										GO_NEGATIVE_REGULATION_OF_MOLECULAR_FUNCTION
										GO_BIOLOGICAL_ADHESION
										GO_CELL_CELL_ADHESION
										GO_PROTEIN_DOMAIN_SPECIFIC_BINDING
										GO_PROTEIN_HETERODIMERIZATION_ACTIVITY
										GO_NEGATIVE_REGULATION_OF_CELL_DEATH
										GO_VACUOLAR_PART
										GO_CHROMATIN_MODIFICATION
										GO_CELL_ACTIVATION
Shared genes for CC	694		434		216		185		734		968		688
Pairs within top 30 up-/downregulated pathways	4		1		0		0		1		13		4
Differential GO sets (P<.05)	134	46	27	7	10	4	0	5	17	19	212	192	40	49
Shared GO Gene Sets (P<.05)	36 (25%)		1 (3%)		1 (8%)		0 (0%)		1 (3%)		174 (76%)		30 (51%)
CC between shared differential Gene Set Enrichment Scores	0.3		0.16		-0.07		0		0.01		0.79		0.62
Table S3 - Gene Set Enrichment Analysis pathways - genes within bins only	Extended version of figure 5b. Gene set enrichment analysis and comparison within each experiment. To benchmark whether the described geometrical effects could be the consequence of functionally enriched gene sets, a gene set enrichment analysis has been performed and analyzed in four categories: how many pairs are within the 15 top upregulated and the 15 top downregulated GO sets, how many GO se…
